# Supplementary material for: A disaster victim identification workshop focused on forensic odontology using embalmed human remains
Source: Int J Legal Med. 2022 Mar 2;136(6):1801–9. doi: 10.1007/s00414-022-02790-5 (PMC9576667; doi:10.1007/s00414-022-02790-5)
Supplement: Supplementary file 4 — Supplementary file4 (XLSX 16 KB) [file 414_2022_2790_MOESM4_ESM.xlsx]

## Sheet: RAW ANSWERS
2020	ITEM	I	II	III	IV	V	VI	VII	VIII	IX	X	XI
Participant		To what extend did this workshop increase your understanding of the topic?	To what extend did this workshop provide content relevant to your rolee in Forensic Odontology?	To what extend did this workshop provide strategies/toos that you will use in your role?	To what extend did this workshop provide conent that was organizd and easy to follow?	To what extend did this workshop provide course materials that were relevant and useful?	How would you rate the workshop overall?	Name one positive outcome that you gained from the workshop	What were the best things about this workshop for you?	What was the one thing that you will take away and use after this workshop?	How could we improve the workkshop?	What topics or skills would you like addressed in future workshops?
X		1	1	1	1	1	1	Procedural experience, in documentation protocol, cadaver manipulation and record acquisition.	The mentor style of support rather than structured course allowed progression at individual pace	Read the ante before if possible to support evidence gathering ie radiographic extent	Perhaps some twists in cases, and perhaps a quick run through on what theoretical information can be used to contextualize your report eg paper on radiographic distortion to support inconclusivity of reconcilliation	Still a newbie so not entirely sure what I still need to know but the experience is invaluable
X		1	1	1	1	1	1	Experience in post mortem charting and evaluation. Practice with the hand held x-ray unit.	Obviously the clinical relevance and practical experience. The small group size and well planned exercises added to the value of the course	Post mortem charting and post/ante mortem reconciliation techniques.	Just give a heads up to bring coloured pens and a USB drive really. ? Marked assessment of the reports, areas missed/to work on	Fragmented and decomposed remains
X		1	1	1	1	1	1	AM procedure. Never done it before.	It was organised very well.	Am procedure.	Maybe get another Nomad next time so people don't have to wait.	Charting in depth.
X		1	1	1	1	1	1	A lot more experience in Using the nomad and great to do 8 PMs in a row	Hands on 8 cases in one hit, reality of how tiring that is and experience with Nomad very useful	Re affirmed working in pairs, rechecking exams, xray skills		Time for AM and reconciliation to be done as part of course
X		1	1	1	1	1	1	getting more familiarized with the charting notation	practicing the notation, using the nomad, a variety of different dentition in various states	the notation system	Have it on work days. Hav e another day so paper work csn be dine on course. My partner has not been available since to do it.	Would be good to have some hints on how to get good radiographs for complete novices ( releasing/removing the tongue, Tolly sticks, bags of plaster, gloves tied together to hold jaws shut for bw's etc) Also would be interested in best techniques for IE burns victims where the family may be viewing the body afterwards but access to the teeth is very restricted. Thank you for a really useful course!
X		1	1	1	1	1	1	The experience improved my competence, strengthened my appreciation of the importance of photographs and BW's	Excellent opportunity to practice hands hands on, and make errors to learn from in an arena where the consequences were not so critical (will take better photos and BW's next time! and will bring a proper light!). Having multiple cases really helped cement the use of the Forensic specific nomenclature.	Well I've mentioned already how the course highlighted the practical importance of imaging to me, so next thing I really noticed as a result of the course was how being systematic is really important (obvious I know! ) and not being systematic costs a lot of time down the track.	It was an awesome course, so hard to improve on. Perhaps for people who don't have access to the forensics website yet, a usb or link with handy hints - would be good if we could access usual forensic conventions so we get it right from the start , ( IE things I didn't know were; where to use caps when writing 16mo AMF, that its useful to not just take photos of the teeth but also of each stage o…	Some guidance on report writing and reconciliation
X		1	1	1	1	1	1	Hands on experience	Everything was excellent	Great experience	Perhaps 8 cases were too many for a 2 day workshop - had there been only 6 cases, some time could have been spent discussing them and also discussing report writing etc	tooth morphology, radiographic interpretation
X		2	1	1	1	1	1	volume of experience	working with like minded people, more experience in the reconciliation phase of AM and PM records	charting experience	more notice	Some guidance around AM and PM charting i.e. what is the standard expected and how experience forensic odontologists interpret the data and remains. The course instructors having model answers and coroner reports, to compare our AM and PM charting records and reports to, would be a valuable for learning.
X		2	1	1	2	2	2	Better understanding of the software used for Forensic Odontology	Being able to practice on human cadaver remains. Normally the only time we would otherwise work with human remains is during a real case so it is highly valuable to be able to work with human remains in a practice environment.	Better understanding of using the software and also technique with taking radiographs.	1. Some housekeeping around using the software i.e. standardize the way to save data on the software system so that it is easy to process and also find. 2. Having more NOMAD devices for taking radiography. Plan was to use 3 devices which would have been perfect with the amount of students on the course. However only 2 were available due to logistical constraints, and there was some waiting time f…
2021	ITEM	I	II	III	IV	V	VI	VII	VIII	IX	X	XI
Participant	Did you participate in this workshop last year (2020)? (Y/N)	To what extend did this workshop increase your understanding of the topic?	To what extend did this workshop provide content relevant to your rolee in Forensic Odontology?	To what extend did this workshop provide strategies/toos that you will use in your role?	To what extend did this workshop provide conent that was organizd and easy to follow?	To what extend did this workshop provide course materials that were relevant and useful?	How would you rate the workshop overall?	Name one positive outcome that you gained from the workshop	What were the best things about this workshop for you?	What was the one thing that you will take away and use after this workshop?	How could we improve the workkshop?	What topics or skills would you like addressed in future workshops?
A	No	2	1	2	1	1	1	learnt how to do AM records.	insight into forensic ID.	charting acronyms.	provide more advice around the step-by-step process. includinng an expl on writing a report.	Presentation from a coroner?
B	No	1	1	1	2	1	1	Cases towards credentialling	Cases were relatable - elderly cadavers used which made experience easy to manage	Analysis of xrays between the AM/PM data	Teams with instructors to aid in process - will benefit new members; examples of report writing	Realistic situations; eg) different ages of dentation; scenario based cases - simulated decomposing body found in/from accident
C	Yes	2	1	1	1	1	1	I finally managed to use computer and transfer images from Nomad	Team work practise. 4 worked very well with Nomad. 2 last year took a long time.	more computer skills	multi-disciplinary practice/ exercise with Police.	Finger printing, properties, full DVI reports.
D	Yes	2	1	2	2	1	1	discussion with fellow forensic colleagues	Hands-on practise with cadavers	Report writing style	Include tutorial on using DICOM on the laptops e.g. how to swap & detach radiographs	Report writing tutorial.
E	No	2	3	2	3	3	2	getting my hands on of taking X-Rays with the X-Ray Gun and appreciate the work around the cadavers.	Working close to the cadavers.	How much more I've learned about this course.		just getting more experience working along side cases in the near future.
F	Yes	2	1	1	1	1	1	Learnt very helpful pointers i.e. match mx sinus if quadrant edentulous.	Gret to have "hands on"	Same answer as for question 7.	cheat sheet with references i.e. PLAS database/ code, etc.	It's great as it is.
G	No	2	1	2	1	1	1	Seeing my team gain huge confidence in the environment/handling human remains.	good model of "real cases" - ie going through the process of AM & PM with real remains.	Great to work as a team in a safe environment to the forensic world.		Explain areas of the DVI/odont process - eg What do the QC process lack for practise. ID board.
H	No	1	1	1	1	1	1	Hands on, knowledge in DVI process and equipment.	Hands on, Point of a working team; Knowing the DVI process and equipment.	All information gained, which I will be able to add to over further courses or DVI.	Run more workshops.	All skills for my participation were covered.
I	No	1	1	1	1	1	1	Learning from colleagues	No egos - very informative/knowledgable. Met great people	FO process & SOPs. Analysis, NOMAD, propercharting	More clear outline/plan to learn & prepare before the course.	NOMAD instruction Sheet.
J	No	2	1	1	2	1	1	Hands on experience in using forensic equipment such as NOMAD and codes used for charting.	meeting people involved in the forensic field.	Importance of accurate & detailed charting for antemortem use.	More published so access to this knowledge can be improved.	Charting of findings without defined codes and how this is used in matching software to relate AM/PM records.
K	No	1	1	1	2	1	1	Gained an extensive understanding of the protocols of forensic identification.	exposure to cadavers; meeting other forensic personnel	Having illumination & magnification (dental loupes) when doing clinical examination of dentition.		Report writing
L	Yes	1	1	1	1	1	1	Really consolidated skills had been learning. Repetition makes for good learning	Ante Mortem charting & reconciliation reporting	DVI matching & dental comparison	More xray machines	More Antemortem investigations
M	Yes	2	2	2	1	1	1	more familiarity w NOMAD units & software	Practical experience.	NOMAD skills; desire to never work in a group again.	More NOMAD units; More variety of cadavers (eg DVI scenario - burnt remains etc)
N	No	1	1	1	1	1	1	Experience using nomad and digital platform Repetition	meeting other colleagues	Systematic charting & greater knowledge of charting codes.	Fantastic workshop	Writing of reports - would be great to have sometime to do this at same time
O	Yes	1	1	1	1	1	1	Repeated practice of necessary skills e.g: examination, radiographs	Practicing with peers.	The value of working in a team and utilising each other.	It's a 10/10 workshop - very valuable.	more time spent on report writing; There's a lot to do in the time allocated.
P	Yes	2	1	1	1	1	2	Immersive repetition of practical skills helped cement. protocols.	Colleagial contact. Immersive experience relatively atraumatic GF a real case.	Use of NOMAD - both ends. ie., taking + export/manipulation of images.	Potentially a techniques + trouble shooting in cases. Seminar session/ series?	Dissection skills (even on animal models) for access/view.
Q	No	2	3	2	1	1	2
